# Supplementary material for: MMR Deficiency Defines Distinct Molecular Subtype of Breast Cancer with Histone Proteomic Networks
Source: Int J Mol Sci. 2023 Mar 10;24(6):5327. doi: 10.3390/ijms24065327 (PMC10049366; doi:10.3390/ijms24065327)
Supplement: Supplementary file 1 [file ijms-24-05327-s001.zip]

Archive with 5 entries (5 files):
- Supplementary_Figure1_updated.png
- Supplementary_Figure2_updated.tiff
- Supplementary_Figure_Legends.pdf
- supplementary_tables_corrected.pdf
- Suppmentary_Figure3_updated.tiff
